# Supplementary material for: An LRR/Malectin Receptor-Like Kinase Mediates Resistance to Non-adapted and Adapted Powdery Mildew Fungi in Barley and Wheat
Source: Front Plant Sci. 2016 Dec 15;7:1836. doi: 10.3389/fpls.2016.01836 (PMC5156707; doi:10.3389/fpls.2016.01836)
Supplement: Supplementary file 1 [file Table_1.xlsx]

## Sheet: Data
Name	Sequence	Use
HvLEMK1-C-fuse-attb1	ggggACAAGTTTGTACAAAAAAGCAGGCTATGGGGGCGCGGAGGAC	For C-terminal YFP fusion; Figure 2
HvLEMK-C-fuse-attb2	ggggACCACTTTGTACAAGAAAGCTGGGTGAGTCGCAGAATGTCTCAAGC
HvLEMK1-RT-F	TCAAAGCAGCGACTAGGAAC	For qRT-PCR; Figures 4A and 6
HvLEMK1-RT-R	AACCGAACCAAAACCACC
HvLEMK1-RT-Probe	6FAM-ATCCAGCGAACAAGATTGGCGA-BHQ1
MLOC_59071-F	ACGGTGGTCTCCTTACCATC
MLOC_59071-R	GGTTAACCAGCAATGTGTGC
MLOC_18654-F	CATCACCTGCGACAACTACC
MLOC_18654-R	CTATTCAGCTAGAACTTCTTTGGC
MLOC_70730-F	GTGGAGTCGATTTCGTTCCT
MLOC_70730-R	CCTCCCTCTCCTCTCATCAA
MLOC_72157-F	CTGAATTGGGACAAATGGTG
MLOC_72157-R	CGGTGAGACGGTTGTTGTAG
MLOC_69589-F	GCAGCTGTGGAAGGACTACA
MLOC_69589-R	CGTAAAGCTCATGCCTTGTT
HvUBC2-RT-F	ACTCCGAAGCAGCCAGAATG	For qRT-PCR normalization; Figure 4A
HvUBC2-RT-R	GATCAAGCACAGGGACACAAC
HvUBC2-RT-Probe	Yakima yellow-AGAACAAGCGCGAGTACAACCGCAAGGTG-BHQ1
HvLEMK1_49_F	GGAGGCTGCTCTTCTTCCTT	For sequencing of different constructs
HvLEMK1_128_R	CGCCTTAACCCCTGAAGAAG
HvLEMK1_217_F	ATTGGAACTTCTCCGGCAAT
HvLEMK1_458_F	TAATGGGAAACAGATTGTCAGG
HvLEMK1_731_F	TGCAAAACTGCAAATCGAAG
HvLEMK1_1050_F	ACTGGGAACATACCTGATTGG
HvLEMK1_1418_F	AAATACATTGCGTCAAGCACATC
HvLEMK1_1737_F	TTCTATTGGGCAGGAAGAGG
HvLEMK1_2012_F	CAAATTGGCTCATTTACCTTGAG
HvLEMK1_2211_F	CTCCAGCATCCAAACCTTGT
HvLEMK1_2527_F	CCACATAAGCACGAAAGTAGCTG
HvLEMK1_2737_F	TGGAGCTGGTAGATCCAGAC
Q5R-LEMK1	GCTCTCACTTGGATTTTCCC	For RT-qPCR, supplementary Figure S8
Q6F-LEMK1	CTTCCTATCAGAACTCAGCC
TaLEMK1_F 1	TGGAGACTGCTCTTCTTCCTTG
TaLEMK1_R	CAGCAGGGAAGAGCCTAGAG
TaLEMK1_2_F	GGAGACTGCTCTTCTTCCTTG
TaLEMK1_2_R	CAGCAGGGAAGAGCCTAGAG
TaLEMK1_FL1_f1	TTGGAGCTGGAGGAGAGA	For cDNA cloning of TaLEMK1
TaLEMK1_FL1_r1	GCCCTAGTGGTTCTTACA
TaLEMK1_FL1_f2	TTGGACCTTGGAGCTGGA
TaLEMK1_FL1_r2	GAATAGACATAGTGGCCT
