# Supplementary material for: An LRR/Malectin Receptor-Like Kinase Mediates Resistance to Non-adapted and Adapted Powdery Mildew Fungi in Barley and Wheat
Source: Front Plant Sci. 2016 Dec 15;7:1836. doi: 10.3389/fpls.2016.01836 (PMC5156707; doi:10.3389/fpls.2016.01836)
Supplement: Supplementary file 2 [file Table_2.xlsx]

## Sheet: Remarks
HvLEMK1 and TaLEMK1 (Figure 3):
Raw data were log(2)-transformed, quality-controlled and quantile-normalized according to default settings of GeneSpring software.
Nonhost-resistance marker genes (supplentary Figure S9):
Raw data were log(2)-transformed, quality-controlled and quantile-normalized according to default settings of GeneSpring software. Mean linear signal intensities of three biological replicates are shown.

## Sheet: HvLEMK1-Signal_values
ProbeName	Control 1_6hr	Control 1_12hr	Control 1_24hr	Control 1_74hr	Control 2_6hr	Control 2_12hr	Control 2_24hr	Control 2_74hr	Control 3_6hr	Control 3_12hr	Control 3_24hr	Control 3_74hr	Bgh 1_6hr	Bgh 1_12hr	Bgh 1_24hr	Bgh 1_74hr	Bgh 2_6hr	Bgh 2_12hr	Bgh 2_24hr	Bgh 2_74hr	Bgh 3_6hr	Bgh 3_12hr	Bgh 3_24hr	Bgh 3_74hr	Bgt I _6hr	Bgt I _12hr	Bgt I _24hr	Bgt I _74hr	Bgt 2_6hr	Bgt 2_12hr	Bgt 2_24hr	Bgt 2_74hr	Bgt 3_6hr	Bgt 3_12hr	Bgt 3_24hr	Bgt 3_74hr
CUST_16461_PI390587928	8.94285	8.39916	8.51488	8.88416	8.91151	8.81643	8.52842	8.6462	8.95354	8.80735	8.90759	9.16196	9.00876	9.04083	9.99427	8.91867	9.33561	9.19096	10.0572	9.35292	9.80768	9.86054	9.86468	9.1941	9.95725	10.0257	9.8726	8.85813	9.71217	9.99364	9.88306	9.22755	9.64983	9.84621	9.60839	9.26552

## Sheet: TaLEMK1-Signal_values
ProbeName	Control1_6hr	Control1_12hr	Control1_24hr	Control1_74hr	Control2_6hr	Control2_12hr	Control2_24hr	Control2_74hr	Control3_6hr	Control3_12hr	Control3_24hr	Control3_74hr	Bgh1_6hr	Bgh1_12hr	Bgh1_24hr	Bgh1_74hr	Bgh2_6hr	Bgh2_12hr	Bgh2_24hr	Bgh2_74hr	Bgh3_6hr	Bgh3_12hr	Bgh3_24hr	Bgh3_74hr	Bgt1_6hr	Bgt1_12hr	Bgt1_24hr	Bgt1_74hr	Bgt2_6hr	Bgt2_12hr	Bgt2_24hr	Bgt2_74hr	Bgt3_6hr	Bgt3_12hr	Bgt3_24hr	Bgt3_74hr
A_99_P570532	6.68213	4.60166	1.84858	3.38492	6.00831	4.78632	1.77941	4.01818	5.97676	5.06798	2.51022	2.93463	7.13709	5.31591	5.71601	4.4904	7.0887	6.08855	5.94561	4.1563	7.56322	5.32174	5.63221	3.70975	6.26745	7.24978	5.11789	4.0893	6.6432	6.86281	5.35375	4.33115	6.70385	6.55937	4.59686	4.37612

## Sheet: NHR marker signal values barley
ProbeName	AFFY chip ID	BARLEX gene	Control 6hr	Control 12hr	Control 24hr	Control 74hr	Bgh 6hr	Bgh 12hr	Bgh 24hr	Bgh 74hr	Bgt 6hr	Bgt 12hr	Bgt 24hr	Bgt 74hr
CUST_30704_PI390587928	Contig3563_at	MLOC_59071	3208.53	2130.77	1645.83	4555.04	7318.69	4281.4	38325.8	34051.4	10224.5	10518.8	26301.7	16791.5
CUST_21119_PI390587928	Contig3635_s_at	MLOC_72157	1260.51	957.638	528.945	800.028	1616.08	2991.56	22692.1	8895.92	2438.4	8111.07	19608.4	3696.33
CUST_16542_PI390587928	Contig590_at	MLOC_69589	1605.15	905.095	716.307	646.898	3632.74	4339.91	29267.9	14300.5	3936.2	8760.09	30448	4291.73

## Sheet: NHR marker signal values wheat
ProbeName	NCBI Unigene ID	Control 6hr	Control 12hr	Control 24hr	Control 74hr	Bgt 6hr	Bgt 12hr	Bgt 24hr	Bgt 74hr	Bgh 6hr	Bgh 12hr	Bgh 24hr	Bgh 74hr
A_99_P259336	Ta.55698	1477.13	909.567	1197.53	1544.59	2540.31	5565.69	9872.34	5415.67	6893.14	2392.07	12461.5	4405.55
A_99_P071865	Ta.27314	10.5293	5.81743	12.4718	15.2916	154.74	2436.87	1746.32	159.648	1023.19	410.019	2992.73	133.575
A_99_P242796	Ta.231	97.5979	60.3417	88.5502	62.2653	191.363	554.303	400.346	54.8628	501.851	283.871	797.993	98.4499
